# Supplementary material for: Introgression among three rockfish species (Sebastes spp.) in the Salish Sea, northeast Pacific Ocean
Source: PLoS One. 2018 Mar 22;13(3):e0194068. doi: 10.1371/journal.pone.0194068 (PMC5864001; doi:10.1371/journal.pone.0194068)
Supplement: S1 Table — (XLSX) [file pone.0194068.s002.xlsx]

## Sheet: Sheet1
Sample ID	Latitude	Longitude	Collection year	Region	Sub Region
SaCo002	31.85	-116.63	2000	Coast	Baja, Mexico
SaCo003	31.85	-116.63	2000	Coast	Baja, Mexico
SaCo004	31.85	-116.63	2000	Coast	Baja, Mexico
SaCo005	31.85	-116.63	2000	Coast	Baja, Mexico
SaCo011	32.83	-117.25	1999	Coast	Southern California
SaCo013	32.83	-117.25	1999	Coast	Southern California
SaCo014	32.83	-117.25	1999	Coast	Southern California
SaCo015	32.83	-117.25	1999	Coast	Southern California
SaCo016	36.58	-122.08	1999	Coast	Central California
SaCo017	36.58	-122.08	1999	Coast	Central California
SaCo018	36.58	-122.08	1999	Coast	Central California
SaCo019	36.58	-122.08	1999	Coast	Central California
SaCo020	36.58	-122.08	1999	Coast	Central California
SaSS001	47.978	-122.605	2002	Salish Sea	CPS
SaSS002	47.978	-122.605	2002	Salish Sea	CPS
SaSS003	47.978	-122.605	2002	Salish Sea	CPS
SaSS004	47.239	-122.673	2002	Salish Sea	SPS
SaSS005	47.146	-122.668	2002	Salish Sea	SPS
SaSS006	47.167	-122.654	2002	Salish Sea	SPS
SaSS007	47.568	-122.531	2002	Salish Sea	CPS
SaSS008	47.559	-122.605	2002	Salish Sea	CPS
SaSS009	47.559	-122.605	2002	Salish Sea	CPS
SaSS010	47.567	-122.419	2002	Salish Sea	CPS
SaSS011	47.539	-122.464	2002	Salish Sea	CPS
SaSS012	47.539	-122.464	2002	Salish Sea	CPS
SaSS013	47.539	-122.464	2002	Salish Sea	CPS
SaSS014	47.539	-122.464	2002	Salish Sea	CPS
SaSS015	47.539	-122.464	2002	Salish Sea	CPS
SaSS017	47.319	-122.564	2002	Salish Sea	SPS
SaSS018	47.319	-122.564	2002	Salish Sea	SPS
SaSS019	47.388	-122.543	2002	Salish Sea	SPS
SaSS020	47.38	-122.528	2002	Salish Sea	CPS
SaSS021	47.926	-122.541	2002	Salish Sea	CPS
SaSS022	47.926	-122.541	2002	Salish Sea	CPS
SaSS023	47.952	-122.51	2002	Salish Sea	CPS
SaSS024	47.727	-122.481	2002	Salish Sea	CPS
SaSS025	47.831	-122.812	2002	Salish Sea	HC
ScCo002	53.33	-131.27	1994	Coast	Queen Charlotte Island
ScCo005	53.33	-131.27	1994	Coast	Queen Charlotte Island
ScCo006	41.8	-124.33	1999	Coast	Northern California
ScCo007	41.8	-124.33	1999	Coast	Northern California
ScCo008	41.8	-124.33	1999	Coast	Northern California
ScCo009	41.8	-124.33	1999	Coast	Northern California
ScCo010	41.8	-124.33	1999	Coast	Northern California
ScCo011	36.28	-121.97	1993	Coast	Central California
ScCo018	35.97	-121.48	2000	Coast	Central California
ScCo019	35.92	-121.47	2000	Coast	Central California
ScCo023	34.01	-120.35	1998	Coast	Southern California
ScCo026	32.17	-116.92	2000	Coast	Baja, Mexico
ScSS002	48.234	-122.543	2002	Salish Sea	WB
ScSS033	48.193	-122.542	2002	Salish Sea	WB
ScSS035	48.193	-122.542	2002	Salish Sea	WB
ScSS039	48.193	-122.542	2002	Salish Sea	WB
ScSS040	48.193	-122.542	2002	Salish Sea	WB
ScSS045	47.184	-122.614	2002	Salish Sea	SPS
ScSS046	47.184	-122.614	2002	Salish Sea	SPS
ScSS047	47.184	-122.614	2002	Salish Sea	SPS
ScSS048	47.184	-122.614	2002	Salish Sea	SPS
ScSS049	47.567	-122.419	2002	Salish Sea	CPS
ScSS051	47.567	-122.419	2002	Salish Sea	CPS
ScSS052	47.567	-122.419	2002	Salish Sea	CPS
ScSS053	47.567	-122.419	2002	Salish Sea	CPS
ScSS054	47.567	-122.419	2002	Salish Sea	CPS
ScSS055	47.567	-122.419	2002	Salish Sea	CPS
ScSS056	47.567	-122.419	2002	Salish Sea	CPS
ScSS063	47.545	-123.022	2002	Salish Sea	HC
ScSS065	47.545	-123.022	2002	Salish Sea	HC
ScSS066	47.545	-123.022	2002	Salish Sea	HC
ScSS067	47.545	-123.022	2002	Salish Sea	HC
ScSS069	47.657	-122.813	2002	Salish Sea	HC
ScSS071	47.657	-122.813	2002	Salish Sea	HC
ScSS073	47.657	-122.813	2002	Salish Sea	HC
ScSS074	47.657	-122.813	2002	Salish Sea	HC
ScSS079	48.286	-124.331	2004	Salish Sea	NPS
ScSS080	48.286	-124.331	2004	Salish Sea	NPS
ScSS081	48.548	-122.742	2004	Salish Sea	NPS
ScSS082	48.456	-122.762	2004	Salish Sea	NPS
ScSS084	48.803	-123.067	2001	Salish Sea	NPS
ScSS085	48.803	-123.067	2001	Salish Sea	NPS
ScSS087	48.441	-123.274	2003	Salish Sea	NPS
ScSS096	47.446	-123.113	1997	Salish Sea	HC
ScSS105	47.446	-123.113	1997	Salish Sea	HC
SmCo001	41.75	-124.25	1999	Coast	Northern California
SmCo002	41.75	-124.08	1999	Coast	Northern California
SmCo003	41.75	-124.08	1999	Coast	Northern California
SmCo004	42.42	-124.43	2002	Coast	Southern Oregon
SmCo005	42.42	-124.43	2002	Coast	Southern Oregon
SmCo006	42.42	-124.43	2002	Coast	Southern Oregon
SmCo007	42.42	-124.43	2002	Coast	Southern Oregon
SmCo008	42.44	-124.48	2002	Coast	Southern Oregon
SmCo009	42.44	-124.48	2002	Coast	Southern Oregon
SmCo011	44.41	-124.43	1998	Coast	Northern Oregon
SmCo012	48.58	-124.76	1998	Coast	West Vancouver Island
SmCo013	48.58	-124.76	1998	Coast	West Vancouver Island
SmCo019	49.08	-126.2	1998	Coast	West Vancouver Island
SmCo022	53.33	-131.27	1994	Coast	Queen Charlotte Island
SmCo024	54.51	-132.83	1995	Coast	Southeast Alaska
SmCo025	55.91	-133.81	1995	Coast	Southeast Alaska
SmCo026	59.84	-146.62	1999	Coast	Prince William Sound
SmSS002	48.941	-123.012	2001	Salish Sea	NPS
SmSS003	48.803	-123.067	2001	Salish Sea	NPS
SmSS005	48.803	-123.067	2001	Salish Sea	NPS
SmSS018	48.868	-123.246	2001	Salish Sea	NPS
SmSS102	48.432	-123.179	2003	Salish Sea	NPS
SmSS103	48.432	-123.179	2003	Salish Sea	NPS
SmSS104	48.414	-123.149	2003	Salish Sea	NPS
SmSS105	48.414	-123.149	2003	Salish Sea	NPS
SmSS158	48.193	-122.542	2002	Salish Sea	WB
SmSS159	48.193	-122.542	2002	Salish Sea	WB
SmSS160	48.193	-122.542	2002	Salish Sea	WB
SmSS161	48.193	-122.542	2002	Salish Sea	WB
SmSS163	48.193	-122.542	2002	Salish Sea	WB
SmSS164	48.193	-122.542	2002	Salish Sea	WB
SmSS167	48.193	-122.542	2002	Salish Sea	WB
SmSS168	48.193	-122.542	2002	Salish Sea	WB
SmSS169	48.119	-122.394	2002	Salish Sea	WB
SmSS170	48.119	-122.394	2002	Salish Sea	WB
SmSS171	48.119	-122.394	2002	Salish Sea	WB
SmSS172	48.119	-122.394	2002	Salish Sea	WB
SmSS173	48.119	-122.394	2002	Salish Sea	WB
SmSS174	48.119	-122.394	2002	Salish Sea	WB
SmSS175	48.119	-122.394	2002	Salish Sea	WB
SmSS176	48.119	-122.394	2002	Salish Sea	WB
SmSS178	47.146	-122.668	2002	Salish Sea	SPS
SmSS179	47.146	-122.668	2002	Salish Sea	SPS
SmSS180	47.184	-122.614	2002	Salish Sea	SPS
SmSS181	47.184	-122.614	2002	Salish Sea	SPS
SmSS182	47.184	-122.614	2002	Salish Sea	SPS
SmSS187	47.567	-122.419	2002	Salish Sea	CPS
SmSS188	47.567	-122.419	2002	Salish Sea	CPS
SmSS189	47.567	-122.419	2002	Salish Sea	CPS
SmSS191	47.567	-122.419	2002	Salish Sea	CPS
SmSS192	47.567	-122.419	2002	Salish Sea	CPS
SmSS193	47.567	-122.419	2002	Salish Sea	CPS
SmSS243	47.611	-122.978	2002	Salish Sea	HC
SmSS244	47.568	-123.002	2002	Salish Sea	HC
SmSS251	47.655	-122.869	2002	Salish Sea	HC
SmSS252	47.704	-122.867	2002	Salish Sea	HC
SmSS253	47.704	-122.867	2002	Salish Sea	HC
