# Supplementary material for: Introgression among three rockfish species (Sebastes spp.) in the Salish Sea, northeast Pacific Ocean
Source: PLoS One. 2018 Mar 22;13(3):e0194068. doi: 10.1371/journal.pone.0194068 (PMC5864001; doi:10.1371/journal.pone.0194068)
Supplement: S3 Table — (XLSX) [file pone.0194068.s004.xlsx]

## Sheet: Sheet1
Species	Population	Watterson’s θ
S. auriculatus	coast	0.9595
	Salish Sea	1.7814
S. caurinus	coast	0.9644
	Salish Sea	1.5303
S. maliger	coast	1.3617
	Salish Sea	2.14
