# Supplementary material for: Introgression among three rockfish species (Sebastes spp.) in the Salish Sea, northeast Pacific Ocean
Source: PLoS One. 2018 Mar 22;13(3):e0194068. doi: 10.1371/journal.pone.0194068 (PMC5864001; doi:10.1371/journal.pone.0194068)
Supplement: S4 Table — (XLSX) [file pone.0194068.s005.xlsx]

## Sheet: Sheet1
Sample ID	Region	(Q) Sa	(Q) Sm	(Q) Sc	Category
SaCo016	coast	0.986	0.008	0.006	pure
SaCo017	coast	0.987	0.007	0.006	pure
SaCo018	coast	0.986	0.008	0.006	pure
SaCo019	coast	0.986	0.008	0.006	pure
SaCo020	coast	0.986	0.008	0.006	pure
SaCo002	coast	0.987	0.007	0.006	pure
SaCo003	coast	0.986	0.008	0.006	pure
SaCo004	coast	0.986	0.008	0.006	pure
SaCo005	coast	0.986	0.008	0.006	pure
SaCo011	coast	0.986	0.008	0.006	pure
SaCo013	coast	0.987	0.006	0.006	pure
SaCo014	coast	0.986	0.008	0.006	pure
SaCo015	coast	0.987	0.006	0.006	pure
SaSS007	CPS	0.976	0.013	0.011	pure
SaSS010	CPS	0.986	0.008	0.006	pure
SaSS011	CPS	0.854	0.133	0.013	hybrid
SaSS012	CPS	0.865	0.121	0.014	hybrid
SaSS013	CPS	0.986	0.008	0.006	pure
SaSS015	CPS	0.986	0.008	0.006	pure
SaSS001	CPS	0.986	0.008	0.006	pure
SaSS002	CPS	0.988	0.006	0.006	pure
SaSS003	CPS	0.986	0.008	0.006	pure
SaSS023	CPS	0.711	0.012	0.277	hybrid
SaSS008	CPS	0.737	0.256	0.007	hybrid
SaSS009	CPS	0.986	0.008	0.006	pure
SaSS014	CPS	0.986	0.008	0.006	pure
SaSS020	CPS	0.986	0.008	0.006	pure
SaSS021	CPS	0.986	0.008	0.006	pure
SaSS022	CPS	0.986	0.008	0.006	pure
SaSS024	CPS	0.985	0.008	0.007	pure
SaSS025	HC	0.603	0.391	0.006	hybrid
SaSS017	SPS	0.852	0.135	0.013	hybrid
SaSS018	SPS	0.986	0.008	0.006	pure
SaSS019	SPS	0.976	0.013	0.011	pure
SaSS004	SPS	0.613	0.37	0.018	hybrid
SaSS005	SPS	0.986	0.008	0.006	pure
SaSS006	SPS	0.881	0.105	0.014	hybrid
ScCo011	coast	0.006	0.007	0.986	pure
ScCo018	coast	0.006	0.009	0.985	pure
ScCo019	coast	0.006	0.007	0.987	pure
ScCo026	coast	0.006	0.008	0.986	pure
ScCo006	coast	0.006	0.007	0.987	pure
ScCo007	coast	0.006	0.007	0.987	pure
ScCo008	coast	0.006	0.007	0.986	pure
ScCo009	coast	0.006	0.007	0.987	pure
ScCo010	coast	0.006	0.007	0.987	pure
ScCo002	coast	0.006	0.007	0.987	pure
ScCo005	coast	0.006	0.007	0.986	pure
ScCo023	coast	0.006	0.007	0.987	pure
ScSS084	NPS	0.006	0.007	0.987	pure
ScSS085	NPS	0.006	0.053	0.941	pure
ScSS079	NPS	0.006	0.006	0.987	pure
ScSS080	NPS	0.006	0.006	0.987	pure
ScSS087	NPS	0.007	0.102	0.891	hybrid
ScSS081	NPS	0.006	0.058	0.935	pure
ScSS082	NPS	0.006	0.29	0.704	hybrid
ScSS002	WB	0.006	0.296	0.698	hybrid
ScSS033	WB	0.006	0.298	0.696	hybrid
ScSS035	WB	0.008	0.311	0.68	hybrid
ScSS039	WB	0.016	0.11	0.874	hybrid
ScSS040	WB	0.026	0.032	0.942	pure
ScSS049	CPS	0.006	0.007	0.987	pure
ScSS051	CPS	0.006	0.088	0.906	pure
ScSS052	CPS	0.006	0.007	0.987	pure
ScSS053	CPS	0.006	0.177	0.817	hybrid
ScSS054	CPS	0.026	0.03	0.944	pure
ScSS055	CPS	0.099	0.277	0.624	hybrid
ScSS056	CPS	0.09	0.301	0.609	hybrid
ScSS063	HC	0.006	0.211	0.783	hybrid
ScSS065	HC	0.006	0.306	0.688	hybrid
ScSS066	HC	0.007	0.007	0.986	pure
ScSS067	HC	0.006	0.007	0.987	pure
ScSS069	HC	0.007	0.227	0.766	hybrid
ScSS071	HC	0.006	0.322	0.672	hybrid
ScSS073	HC	0.009	0.297	0.695	hybrid
ScSS074	HC	0.026	0.032	0.942	pure
ScSS096	HC	0.006	0.058	0.936	pure
ScSS105	HC	0.006	0.007	0.987	pure
ScSS045	SPS	0.008	0.58	0.413	hybrid
ScSS046	SPS	0.006	0.116	0.878	hybrid
ScSS047	SPS	0.006	0.029	0.965	pure
ScSS048	SPS	0.009	0.326	0.665	hybrid
UW 113205	suspected hybrid ‘A’	0.146	0.461	0.394	hybrid
UW 113206	suspected hybrid ‘B’	0.01	0.491	0.499	hybrid
UW 47319	suspected hybrid ‘C’	0.898	0.095	0.007	hybrid
SmCo001	coast	0.007	0.987	0.006	pure
SmCo002	coast	0.008	0.985	0.007	pure
SmCo003	coast	0.008	0.985	0.007	pure
SmCo011	coast	0.008	0.982	0.01	pure
SmCo004	coast	0.008	0.985	0.007	pure
SmCo005	coast	0.007	0.986	0.007	pure
SmCo006	coast	0.008	0.985	0.007	pure
SmCo007	coast	0.008	0.972	0.02	pure
SmCo008	coast	0.007	0.985	0.008	pure
SmCo009	coast	0.007	0.984	0.008	pure
SmCo012	coast	0.008	0.972	0.02	pure
SmCo013	coast	0.007	0.985	0.008	pure
SmCo019	coast	0.007	0.53	0.464	hybrid
SmCo022	coast	0.006	0.559	0.435	hybrid
SmCo024	coast	0.007	0.987	0.007	pure
SmCo025	coast	0.006	0.987	0.006	pure
SmCo026	coast	0.006	0.987	0.006	pure
SmSS102	NPS	0.007	0.974	0.019	pure
SmSS103	NPS	0.008	0.986	0.007	pure
SmSS104	NPS	0.008	0.983	0.009	pure
SmSS105	NPS	0.008	0.983	0.009	pure
SmSS018	NPS	0.007	0.987	0.007	pure
SmSS002	NPS	0.008	0.985	0.007	pure
SmSS003	NPS	0.007	0.986	0.007	pure
SmSS005	NPS	0.007	0.985	0.008	pure
SmSS158	WB	0.008	0.981	0.011	pure
SmSS159	WB	0.008	0.983	0.009	pure
SmSS160	WB	0.008	0.985	0.008	pure
SmSS161	WB	0.249	0.743	0.008	hybrid
SmSS163	WB	0.008	0.985	0.007	pure
SmSS164	WB	0.249	0.743	0.008	hybrid
SmSS167	WB	0.008	0.985	0.008	pure
SmSS168	WB	0.007	0.986	0.006	pure
SmSS169	WB	0.008	0.986	0.007	pure
SmSS170	WB	0.008	0.985	0.008	pure
SmSS171	WB	0.008	0.984	0.008	pure
SmSS172	WB	0.007	0.985	0.007	pure
SmSS173	WB	0.007	0.784	0.209	hybrid
SmSS174	WB	0.008	0.983	0.01	pure
SmSS175	WB	0.008	0.986	0.006	pure
SmSS176	WB	0.008	0.986	0.007	pure
SmSS187	CPS	0.008	0.979	0.013	pure
SmSS188	CPS	0.007	0.985	0.008	pure
SmSS189	CPS	0.008	0.985	0.008	pure
SmSS191	CPS	0.008	0.985	0.007	pure
SmSS192	CPS	0.008	0.985	0.007	pure
SmSS193	CPS	0.007	0.984	0.008	pure
SmSS243	HC	0.008	0.985	0.008	pure
SmSS244	HC	0.008	0.986	0.007	pure
SmSS251	HC	0.008	0.984	0.008	pure
SmSS252	HC	0.008	0.984	0.008	pure
SmSS253	HC	0.008	0.986	0.007	pure
SmSS178	SPS	0.008	0.985	0.007	pure
SmSS179	SPS	0.008	0.981	0.011	pure
SmSS180	SPS	0.008	0.98	0.013	pure
SmSS181	SPS	0.008	0.761	0.23	hybrid
SmSS182	SPS	0.007	0.981	0.012	pure
