# Supplementary material for: Introgression among three rockfish species (Sebastes spp.) in the Salish Sea, northeast Pacific Ocean
Source: PLoS One. 2018 Mar 22;13(3):e0194068. doi: 10.1371/journal.pone.0194068 (PMC5864001; doi:10.1371/journal.pone.0194068)
Supplement: S5 Table — (XLSX) [file pone.0194068.s006.xlsx]

## Sheet: Sheet1
Species population	S. auriculatusCoast	S. auriculatusPuget Sound	S. caurinusCoast	S. caurinusPuget Sound	S. maligerCoast	S. maligerPuget Sound
S. auriculatus Coast		0.032	1	0.001	0.492	0.561
S. auriculatus Puget Sound			0.033	0.191	0.152	0.044
S. caurinus Coast				0.0013	0.498	0.498
S. caurinus Puget Sound					0.007	0
S. maliger Coast						1
S. maliger Puget Sound
