# Supplementary material for: Introgression among three rockfish species (Sebastes spp.) in the Salish Sea, northeast Pacific Ocean
Source: PLoS One. 2018 Mar 22;13(3):e0194068. doi: 10.1371/journal.pone.0194068 (PMC5864001; doi:10.1371/journal.pone.0194068)
Supplement: S6 Table — (XLSX) [file pone.0194068.s007.xlsx]

## Sheet: Sheet1
Region	Coastal	North of Puget Sound	Hood Canal	Central Puget Sound	Whidbey Basin	South Puget Sound
Coastal		1	0.0003	0.0289	0.0046	0.0001
North of Puget Sound			0.1134	0.4539	0.1038	0.1086
Hood Canal				0.3276	1	0.4795
Central Puget Sound					0.5291	0.0912
Whidbey Basin						0.3104
South Puget Sound
